# Supplementary material for: Plasmodium vivax morbidity after radical cure: A cohort study in Central Vietnam
Source: PLoS Med. 2019 May 17;16(5):e1002784. doi: 10.1371/journal.pmed.1002784 (PMC6524795; doi:10.1371/journal.pmed.1002784)
Supplement: S1 Table — (XLSX) [file pmed.1002784.s001.xlsx]

## Sheet: tab1 split by year
	Table 1. Baseline characteristics of the 260 patients enrolled in the cohort split by the year recruitment
	Variables		Patients recruited in 2009			Patients recruited in 2010
			n	%	95%CI	n	%	95%CI
	Village**
		Village 1	50	39.68	[31.32; 48.7]	51	38.06	[31.24; 45.39]
		Village 2	11	8.73	[5.02; 14.76]	53	39.55	[33.13; 46.36]
		Village 3	16	12.7	[7.74; 20.14]	23	17.16	[13.07; 22.21]
		Village 4	49	38.89	[30.74; 47.71]	7	5.22	[2.45; 10.8]
	Gender
		Male	81	64.29	[55.96; 71.83]	78	58.21	[50.72; 65.34]
	Ethnic groups**
		M'nong	77	61.11	[52.29; 69.26]	127	94.78	[89.2; 97.55]
		Cadong	49	38.89	[30.74; 47.71]	7	5.22	[2.45; 10.8]
	Age groups
		3 -- 9	51	40.48	[32.32; 49.19]	61	45.52	[37.38; 53.91]
		10--19	35	27.78	[20.25; 36.81]	36	26.87	[19.55; 35.7]
		20--29	26	20.63	[13.95; 29.42]	18	13.43	[8.76; 20.06]
		30--60	14	11.11	[6.85; 17.52]	19	14.18	[9.44; 20.76]
	Occupation
		No (children < 6 years old)	36	28.57	[20.89; 37.73]	34	25.37	[19.3; 32.58]
		Farmer	44	34.92	[27.25; 43.46]	41	30.6	[23.39; 38.89]
		Pupil	46	36.51	[28.34; 45.53]	59	44.03	[35.46; 52.97]
	Bednet in house*
		No	101	80.16	[67.75; 88.6]	83	61.94	[50.35; 72.31]
		Atleast one	25	19.84	[11.4; 32.25]	51	38.06	[27.69; 49.65]
	Economic status°
		Lowest income	68	53.97	[41.01; 66.41]	79	58.96	[47.51; 69.5]
		Low	11	8.73	[4.01; 17.96]	15	11.19	[5.75; 20.65]
		Higher	47	37.3	[25.62; 50.67]	40	29.85	[20.37; 41.45]
	Parasite density at day 0 (per μl)**
		≤ 1000	41	32.54	[24.77; 41.4]	15	11.19	[6.92; 17.6]
		1001 - 5000	45	35.71	[27.21; 45.23]	59	44.03	[35.32; 53.12]
		> 5001	40	31.75	[23.12; 41.85]	60	44.78	[36.06; 53.83]
		Asexual parasites/ml (geometric mean)✧	1878.03		[1361.11; 2591.26]	3947.48		[3216.86; 4844.04]
	Infections with gametocytes		103	81.75	[73.61; 87.79]	121	90.3	[84.07; 94.26]
	Clinical symptoms
		Fever (axillary temperature ≥37.5)	75	59.52	[50.01; 68.38]	79	58.96	[51.17; 66.32]
		Headache**	35	27.78	[20.92; 35.86]	59	44.03	[35.37; 53.06]
		Fatigue	38	30.16	[22.51; 39.1]	48	35.82	[27.6; 44.96]
		Dizziness	12	9.52	[5.38; 16.32]	16	11.94	[7.42; 18.67]
		Enlarged spleen	7	5.56	[2.38; 12.41]	9	6.72	[3.46; 12.64]
		No symptoms	75	59.52	[50.69; 67.78]	67	50	[41.25; 58.75]
	° The score into tertiles defined as “high”, “medium”, and “low” economic status; * The F test P-value<0.05; ** P-value<0.001; ✧ The Mann-Whitney test P-value<0.001
