# Supplementary material for: Plasmodium vivax morbidity after radical cure: A cohort study in Central Vietnam
Source: PLoS Med. 2019 May 17;16(5):e1002784. doi: 10.1371/journal.pmed.1002784 (PMC6524795; doi:10.1371/journal.pmed.1002784)
Supplement: S2 Table — (XLSX) [file pmed.1002784.s002.xlsx]

## Sheet: S2 table of malaria incidence 
	Incidence of malaria in 4 study villages from 2012 to 2017
	Village	Year							Total
		2012	2013	2014	2015	2016	2017	2018
	Village 1	0	0	0	1	0	0	0	1
	Village 2	0	0	6	6	0	0	0	12
	Village 3	1	18	10	2	0	0	0	31
	Village 4	6	13	4	7	0	0	0	30
