# Supplementary material for: Plasmodium vivax morbidity after radical cure: A cohort study in Central Vietnam
Source: PLoS Med. 2019 May 17;16(5):e1002784. doi: 10.1371/journal.pmed.1002784 (PMC6524795; doi:10.1371/journal.pmed.1002784)
Supplement: S1 Fig — (XLSX) [file pmed.1002784.s004.xlsx]

## Sheet: S1_data fig3
id	month_fol	date_entry	mondate	micro	micro_ev	pcr_ev
100203	1	18364	18422	neg	0	0
100203	2	18364	18452	neg	0	0
100203	3	18364	18482	neg	0	0
100203	4	18364	18512	neg	0	0
100203	5	18364	18534	v	1	1
100203	6	18364	18572	neg	0	0
100203	7	18364	18602	neg	0	0
100203	8	18364	18632	neg	0	0
100203	9	18364	18662	neg	0	0
100203	10	18364	18692	neg	0	0
100203	11	18364	18722	neg	0	0
100203	12	18364	18752	neg	0	0
100203	13	18364	18782	neg	0	0
100203	14	18364	18812	neg	0	1
100203	15	18364	18842	neg	0	0
100203	16	18364	18872	neg	0	1
100203	17	18364	18902	neg	0	1
100203	18	18364	18932	neg	0	0
100203	19	18364	18977	neg	0	0
100203	20	18364	18992	neg	0	0
100203	21	18364			0	0
100203	23	18364			0	0
100203	22	18364			0	0
100203	24	18364			0	0
100204	1	18364	18422	neg	0	0
100204	2	18364	18451	neg	0	0
100204	3	18364	18482	neg	0	0
100204	4	18364	18512	neg	0	1
100204	5	18364	18542	neg	0	0
100204	6	18364	18572	neg	0	0
100204	7	18364	18601	neg	0	1
100204	8	18364	18632	f	0	0
100204	9	18364	18662	neg	0	0
100204	10	18364	18692	neg	0	0
100204	11	18364	18722	neg	0	0
100204	12	18364	18752	neg	0	0
100204	13	18364	18782	neg	0	1
100204	14	18364	18812	neg	0	1
100204	15	18364	18842	neg	0	0
100204	16	18364	18872	neg	0	0
100204	17	18364	18902	neg	0	0
100204	18	18364	18932	neg	0	0
100204	19	18364	18962	neg	0	0
100204	20	18364	18992	neg	0	0
100204	23	18364			0	0
100204	24	18364			0	0
100204	22	18364			0	0
100204	21	18364			0	0
100207	1	18228	18286	v	1	1
100207	2	18228	18316	neg	0	0
100207	3	18228	18346	neg	0	0
100207	4	18228	18376	neg	0	0
100207	5	18228	18406	neg	0	0
100207	6	18228	18436	f	0	0
100207	7	18228	18466	neg	0	0
100207	8	18228	18496	neg	0	0
100207	9	18228	18526	neg	0	0
100207	10	18228	18556	neg	0	0
100207	11	18228	18586	neg	0	0
100207	12	18228	18616	v	1	1
100207	13	18228	18646	neg	0	0
100207	14	18228	18676	neg	0	1
100207	15	18228	18706	neg	0	1
100207	16	18228	18736	neg	0	1
100207	17	18228	18766	neg	0	1
100207	18	18228	18796	neg	0	0
100207	19	18228	18826	neg	0	0
100207	20	18228	18856	neg	0	1
100207	21	18228	18886	neg	0	0
100207	22	18228	18916	neg	0	0
100207	23	18228	18946	neg	0	1
100207	24	18228			0	0
100303	1	18409	18467	neg	0	0
100303	2	18409	18497	neg	0	0
100303	3	18409	18527	neg	0	0
100303	4	18409	18557	neg	0	0
100303	5	18409	18587	neg	0	0
100303	6	18409	18617	neg	0	0
100303	7	18409	18647	neg	0	0
100303	8	18409	18677	neg	0	0
100303	9	18409	18707	neg	0	1
100303	10	18409	18737	neg	0	0
100303	11	18409	18767	neg	0	0
100303	12	18409	18797	neg	0	0
100303	13	18409	18264	neg	0	0
100303	14	18409	18857	neg	0	0
100303	15	18409	18887	neg	0	0
100303	16	18409	18917	neg	0	0
100303	24	18409			0	0
100303	20	18409			0	0
100303	19	18409			0	0
100303	18	18409			0	0
100303	23	18409			0	0
100303	22	18409			0	0
100303	21	18409			0	0
100303	17	18409			0	0
100305	1	18212	18295	f	0	1
100305	2	18212	18300	neg	0	0
100305	3	18212	18330	neg	0	0
100305	4	18212	18360	neg	0	0
100305	5	18212	18390	neg	0	0
100305	6	18212	18420	neg	0	0
100305	7	18212	18429	v	1	1
100305	8	18212	18480	neg	0	0
100305	9	18212	18510	neg	0	0
100305	10	18212	18540	neg	0	0
100305	11	18212	18570	neg	0	1
100305	12	18212	18600	neg	0	0
100305	13	18212	18630	neg	0	1
100305	14	18212	18660	neg	0	1
100305	15	18212	18690	neg	0	0
100305	16	18212	18718	neg	0	0
100305	17	18212	18750	neg	0	0
100305	18	18212	18780	neg	0	0
100305	19	18212	18810	v	1	1
100305	20	18212	18680	neg	0	1
100305	21	18212	18870	neg	0	0
100305	22	18212	18900	neg	0	1
100305	23	18212	18930	neg	0	0
100305	24	18212			0	0
100306	1	18052	18110	neg	0	0
100306	2	18052	18140	neg	0	0
100306	3	18052	18170	neg	0	0
100306	4	18052	18200	f	0	0
100306	5	18052	18230	neg	0	0
100306	6	18052	18260	neg	0	0
100306	7	18052	18290	v	1	1
100306	20	18052	18315	neg	0	1
100306	8	18052	18320	v	1	1
100306	9	18052	18350	neg	0	0
100306	10	18052	18363	v	1	1
100306	11	18052	18410	v	1	1
100306	12	18052	18440	neg	0	0
100306	13	18052	18458	v	1	1
100306	14	18052	18500	v	1	1
100306	15	18052	18530	neg	0	0
100306	16	18052	18560	neg	0	1
100306	17	18052	18590	neg	0	0
100306	18	18052	18620	neg	0	0
100306	19	18052	18650	neg	0	0
100306	21	18052	18710	neg	0	0
100306	22	18052	18740	neg	0	1
100306	23	18052	18770	neg	0	0
100306	24	18052			0	0
100401	1	18042	18100	neg	0	0
100401	2	18042	18130	neg	0	0
100401	3	18042	18160	neg	0	0
100401	4	18042	18190	neg	0	0
100401	5	18042	18220	neg	0	0
100401	6	18042	18250	neg	0	0
100401	7	18042	18278	v	1	1
100401	8	18042	18311	neg	0	0
100401	9	18042	18340	neg	0	0
100401	10	18042	18370	neg	0	1
100401	11	18042	18400	neg	0	0
100401	12	18042	18430	neg	0	0
100401	13	18042	18460	neg	0	0
100401	14	18042	18490	neg	0	0
100401	15	18042	18495	f	0	1
100401	16	18042	18550	neg	0	0
100401	17	18042	18580	neg	0	0
100401	18	18042	18610	neg	0	0
100401	19	18042	18640	neg	0	0
100401	20	18042	18670	neg	0	0
100401	21	18042	18700	neg	0	1
100401	22	18042	18730	neg	0	1
100401	23	18042	18760	neg	0	1
100401	24	18042			0	0
100501	1	18210	18268	neg	0	0
100501	2	18210	18298	neg	0	0
100501	3	18210	18324	neg	0	0
100501	4	18210	18358	neg	0	0
100501	5	18210	18388	neg	0	0
100501	6	18210	18418	neg	0	0
100501	7	18210	18448	v	1	1
100501	8	18210	18478	neg	0	0
100501	9	18210	18508	neg	0	0
100501	10	18210	18538	neg	0	1
100501	11	18210	18568	neg	0	0
100501	12	18210	18598	v	1	1
100501	13	18210	18628	neg	0	0
100501	14	18210	18658	neg	0	0
100501	15	18210	18688	neg	0	0
100501	16	18210	18718	neg	0	0
100501	17	18210	18748	neg	0	1
100501	18	18210	18778	neg	0	0
100501	19	18210	18808	neg	0	0
100501	20	18210	18838	neg	0	0
100501	21	18210	18868	neg	0	0
100501	22	18210	18898	neg	0	0
100501	23	18210	18928	neg	0	0
100501	24	18210			0	0
100503	1	18228	18286	f	0	1
100503	2	18228	18316	neg	0	0
100503	3	18228	18346	neg	0	0
100503	4	18228	18376	neg	0	0
100503	5	18228	18406	neg	0	0
100503	6	18228	18436	f	0	0
100503	7	18228	18466	neg	0	0
100503	8	18228	18496	neg	0	0
100503	9	18228	18526	neg	0	1
100503	10	18228	18556	neg	0	0
100503	11	18228	18586	neg	0	1
100503	12	18228	18616	neg	0	0
100503	13	18228	18646	v	1	1
100503	14	18228	18676	neg	0	0
100503	15	18228	18706	neg	0	1
100503	16	18228	18736	neg	0	1
100503	17	18228	18766	neg	0	0
100503	18	18228	18796	neg	0	0
100503	19	18228	18826	neg	0	0
100503	20	18228	18856	neg	0	0
100503	21	18228	18886	neg	0	0
100503	22	18228	18916	neg	0	0
100503	23	18228	18946	neg	0	0
100503	24	18228	18464		0	0
100601	1	18039	18097	neg	0	0
100601	2	18039	18427	neg	0	0
100601	3	18039	18157	neg	0	0
100601	4	18039	18187	neg	0	0
100601	5	18039	18217	neg	0	0
100601	6	18039	18247	neg	0	0
100601	7	18039	18277	neg	0	0
100601	8	18039	18307	neg	0	0
100601	9	18039	18333	neg	0	0
100601	10	18039	18367	neg	0	0
100601	11	18039	18397	neg	0	0
100601	13	18039	18434	v	1	1
100601	14	18039	18487	neg	0	0
100601	12	18039	18488	neg	0	0
100601	15	18039	18493	fv	1	1
100601	16	18039	18547	neg	0	0
100601	17	18039	18577	neg	0	0
100601	18	18039	18607	neg	0	0
100601	19	18039	18637	neg	0	0
100601	20	18039	18667	neg	0	0
100601	21	18039	18697	neg	0	0
100601	22	18039	18727	neg	0	0
100601	23	18039	18757	neg	0	0
100601	24	18039			0	0
100604	1	18042	18100	neg	0	1
100604	2	18042	18105	v	1	1
100604	3	18042	18160	neg	0	0
100604	4	18042	18190	neg	0	0
100604	5	18042	18220	neg	0	0
100604	6	18042	18250	neg	0	1
100604	7	18042	18280	v	1	1
100604	8	18042	18310	neg	0	0
100604	9	18042	18339	neg	0	0
100604	10	18042	18370	neg	0	1
100604	11	18042	18400	neg	0	0
100604	12	18042	18430	neg	0	1
100604	13	18042	18460	neg	0	0
100604	14	18042	18490	neg	0	0
100604	15	18042	18520	neg	0	1
100604	16	18042	18550	neg	0	1
100604	17	18042	18580	f	0	1
100604	18	18042	18610	neg	0	0
100604	19	18042	18640	neg	0	0
100604	20	18042	18670	neg	0	0
100604	21	18042	18700	neg	0	1
100604	22	18042	18730	neg	0	1
100604	23	18042	18760	neg	0	0
100604	24	18042			0	0
100605	1	18195	18253	neg	0	0
100605	2	18195	18283	neg	0	0
100605	3	18195	18321	v	1	1
100605	4	18195	18343	neg	0	0
100605	5	18195	18373	neg	0	0
100605	6	18195	18377	v	1	0
100605	7	18195	18433	v	1	1
100605	8	18195	18463	neg	0	0
100605	9	18195	18493	neg	0	0
100605	10	18195	18523	v	1	1
100605	11	18195	18553	neg	0	0
100605	12	18195	18583	neg	0	0
100605	13	18195	18613	neg	0	0
100605	14	18195	18643	neg	0	0
100605	15	18195	18673	neg	0	0
100605	16	18195	18703	neg	0	0
100605	17	18195	18733	neg	0	1
100605	18	18195	18762	neg	0	0
100605	19	18195	18793	neg	0	1
100605	20	18195	18823	neg	0	1
100605	21	18195	18853	neg	0	0
100605	22	18195	18883	neg	0	1
100605	23	18195	18913	neg	0	1
100605	24	18195			0	0
100606	1	18086	18144	neg	0	0
100606	2	18086	18174	neg	0	0
100606	3	18086	18204	neg	0	0
100606	4	18086	18228	v	1	1
100606	5	18086	18274	f	0	0
100606	6	18086	18294	neg	0	0
100606	7	18086	18324	neg	0	0
100606	8	18086	18354	v	1	1
100606	9	18086	18384	neg	0	0
100606	10	18086	18414	v	1	1
100606	11	18086	18444	neg	0	0
100606	12	18086	18474	neg	0	0
100606	13	18086	18504	v	1	1
100606	14	18086	18534	neg	0	0
100606	15	18086	18564	neg	0	0
100606	16	18086	18594	neg	0	0
100606	17	18086	18624	neg	0	0
100606	18	18086	18654	neg	0	1
100606	19	18086	18684	neg	0	0
100606	20	18086	18714	neg	0	0
100606	21	18086	18744	neg	0	0
100606	22	18086	18756	f	0	0
100606	23	18086	18804	neg	0	0
100606	24	18086			0	0
100608	1	18052	18110	neg	0	0
100608	2	18052	18140	neg	0	0
100608	3	18052	18170	neg	0	0
100608	4	18052	18192	v	1	1
100608	6	18052	18230	neg	0	0
100608	7	18052	18281	v	1	1
100608	8	18052	18320	v	1	1
100608	9	18052	18350	neg	0	0
100608	10	18052	18380	neg	0	0
100608	11	18052	18410	neg	0	0
100608	12	18052	18432	v	1	1
100608	13	18052	18470	neg	0	0
100608	14	18052	18500	neg	0	0
100608	15	18052	18506	f	0	1
100608	16	18052	18560	neg	0	0
100608	17	18052	18590	neg	0	0
100608	5	18052	18595	neg	0	0
100608	18	18052	18620	neg	0	1
100608	19	18052	18650	v	1	1
100608	20	18052	18680	neg	0	1
100608	21	18052	18710	neg	0	0
100608	22	18052	18740	neg	0	0
100608	23	18052	18770	neg	0	0
100608	24	18052			0	0
100803	1	18192	18250	neg	0	0
100803	2	18192	18280	neg	0	0
100803	3	18192	18310	neg	0	0
100803	4	18192	18340	neg	0	0
100803	5	18192	18370	neg	0	0
100803	6	18192	18400	neg	0	0
100803	7	18192	18430	neg	0	0
100803	8	18192	18460	neg	0	0
100803	9	18192	18490	neg	0	0
100803	10	18192	18520	neg	0	0
100803	11	18192	18550	neg	0	0
100803	12	18192	18580	neg	0	0
100803	13	18192	18610	neg	0	0
100803	14	18192	18640	neg	0	0
100803	15	18192	18670	neg	0	0
100803	16	18192	18700	neg	0	0
100803	17	18192	18730	neg	0	0
100803	18	18192	18760	neg	0	0
100803	19	18192	18790	neg	0	0
100803	20	18192	18820	neg	0	0
100803	21	18192	18850	neg	0	0
100803	22	18192	18871	neg	0	0
100803	23	18192	18910	neg	0	0
100803	24	18192			0	0
100804	1	18192	18250	neg	0	0
100804	2	18192	18275	v	1	1
100804	3	18192	18310	neg	0	0
100804	4	18192	18340	neg	0	0
100804	5	18192	18370	neg	0	0
100804	6	18192	18400	neg	0	0
100804	7	18192	18430	neg	0	0
100804	8	18192	18452	v	1	0
100804	9	18192	18490	neg	0	0
100804	10	18192	18520	neg	0	0
100804	11	18192	18523	v	1	1
100804	12	18192	18573	f	0	0
100804	13	18192	18610	neg	0	0
100804	14	18192	18640	neg	0	0
100804	15	18192	18670	neg	0	0
100804	16	18192	18700	neg	0	0
100804	17	18192	18730	neg	0	1
100804	18	18192	18760	neg	0	0
100804	19	18192	18790	neg	0	0
100804	20	18192	18820	neg	0	0
100804	21	18192	18850	neg	0	0
100804	22	18192	18880	neg	0	0
100804	23	18192	18910	neg	0	0
100804	24	18192			0	0
101006	1	18354	18412	neg	0	0
101006	2	18354	18442	neg	0	0
101006	3	18354	18472	neg	0	0
101006	4	18354	18502	neg	0	0
101006	5	18354	18532	neg	0	0
101006	6	18354	18562	neg	0	0
101006	7	18354	18592	neg	0	0
101006	8	18354	18622	neg	0	0
101006	9	18354	18652	neg	0	0
101006	10	18354	18682	neg	0	0
101006	11	18354	18712	neg	0	0
101006	12	18354	18742	neg	0	0
101006	13	18354	18772	neg	0	0
101006	14	18354	18802	neg	0	0
101006	15	18354	18832	neg	0	0
101006	16	18354	18862	neg	0	0
101006	17	18354	18892	neg	0	0
101006	18	18354	18922	neg	0	0
101006	19	18354	18952	neg	0	0
101006	20	18354	18982	neg	0	0
101006	22	18354			0	0
101006	24	18354			0	0
101006	23	18354			0	0
101006	21	18354			0	0
101202	1	18134	18192	neg	0	0
101202	2	18134	18222	neg	0	0
101202	3	18134	18252	neg	0	0
101202	4	18134	18282	neg	0	1
101202	5	18134	18290	v	1	1
101202	6	18134	18342	v	1	1
101202	7	18134	18372	neg	0	0
101202	8	18134	18402	neg	0	1
101202	9	18134	18430	fv	1	1
101202	10	18134	18462	neg	0	0
101202	11	18134	18492	neg	0	0
101202	12	18134	18522	neg	0	0
101202	13	18134	18552	v	1	1
101202	14	18134	18582	neg	0	0
101202	15	18134	18612	neg	0	0
101202	16	18134	18642	neg	0	0
101202	17	18134	18672	neg	0	0
101202	18	18134	18702	neg	0	0
101202	19	18134	18732	neg	0	0
101202	20	18134	18762	neg	0	0
101202	21	18134	18792	neg	0	0
101202	22	18134	18822	neg	0	0
101202	23	18134	18852	neg	0	0
101202	24	18134			0	0
101203	1	18449	18507	v	1	1
101203	2	18449	18537	neg	0	0
101203	3	18449	18567	v	1	1
101203	4	18449	18597	neg	0	0
101203	5	18449	18627	neg	0	0
101203	6	18449	18657	neg	0	0
101203	7	18449	18687	neg	0	0
101203	8	18449	18717	neg	0	0
101203	9	18449	18747	neg	0	0
101203	10	18449	18777	neg	0	0
101203	11	18449	18807	neg	0	0
101203	12	18449	18837	neg	0	1
101203	13	18449	18867	neg	0	0
101203	14	18449	18897	neg	0	0
101203	15	18449	18927	neg	0	0
101203	16	18449	18957	neg	0	0
101203	17	18449	18987	neg	0	0
101203	24	18449			0	0
101203	22	18449			0	0
101203	20	18449			0	0
101203	18	18449			0	0
101203	23	18449			0	0
101203	21	18449			0	0
101203	19	18449			0	0
101302	1	18334	18392	neg	0	0
101302	2	18334	18422	neg	0	0
101302	3	18334	18452	neg	0	0
101302	4	18334	18472	v	1	1
101302	5	18334	18512	neg	0	0
101302	6	18334	18542	neg	0	0
101302	7	18334	18572	neg	0	0
101302	8	18334	18602	neg	0	0
101302	9	18334	18632	neg	0	0
101302	10	18334	18662	neg	0	1
101302	11	18334	18692	neg	0	0
101302	12	18334	18722	neg	0	0
101302	13	18334	18752	neg	0	0
101302	14	18334	18782	neg	0	1
101302	15	18334	18812	neg	0	1
101302	16	18334	18842	neg	0	0
101302	17	18334	18872	neg	0	0
101302	18	18334	18902	neg	0	0
101302	19	18334	18932	neg	0	0
101302	20	18334	18962	neg	0	0
101302	21	18334	18992	neg	0	0
101302	24	18334			0	0
101302	23	18334			0	0
101302	22	18334			0	0
101303	1	18103	18161	neg	0	0
101303	2	18103	18191	neg	0	0
101303	3	18103	18221	neg	0	0
101303	4	18103	18251	neg	0	0
101303	5	18103	18281	neg	0	0
101303	6	18103	18286	v	1	1
101303	7	18103	18341	neg	0	0
101303	8	18103	18371	neg	0	0
101303	9	18103	18401	neg	0	1
101303	10	18103	18431	neg	0	0
101303	11	18103	18461	neg	0	1
101303	12	18103	18491	neg	0	1
101303	13	18103	18521	neg	0	0
101303	14	18103	18551	neg	0	1
101303	15	18103	18581	neg	0	1
101303	16	18103	18611	neg	0	0
101303	17	18103	18641	neg	0	0
101303	18	18103	18671	neg	0	0
101303	19	18103	18701	neg	0	0
101303	20	18103	18731	neg	0	0
101303	21	18103	18761	neg	0	0
101303	22	18103	18791	neg	0	0
101303	23	18103	18821	neg	0	0
101303	24	18103			0	0
101304	1	18103	18161	neg	0	0
101304	2	18103	18191	neg	0	0
101304	3	18103	18221	neg	0	0
101304	4	18103	18251	neg	0	0
101304	5	18103	18281	neg	0	0
101304	6	18103	18311	neg	0	1
101304	7	18103	18341	neg	0	0
101304	8	18103	18371	neg	0	0
101304	9	18103	18401	neg	0	0
101304	10	18103	18431	f	0	0
101304	11	18103	18461	neg	0	0
101304	12	18103	18491	neg	0	0
101304	13	18103	18521	neg	0	0
101304	14	18103	18551	neg	0	0
101304	15	18103	18581	neg	0	0
101304	16	18103	18611	neg	0	0
101304	17	18103	18641	neg	0	0
101304	18	18103	18671	neg	0	0
101304	19	18103	18701	neg	0	0
101304	20	18103	18731	neg	0	0
101304	21	18103	18761	neg	0	0
101304	22	18103	18791	neg	0	0
101304	23	18103	18821	neg	0	0
101304	24	18103			0	0
101403	22	18268			0	0
101403	8	18268			0	0
101403	6	18268			0	0
101403	9	18268			0	0
101403	14	18268			0	0
101403	12	18268			0	0
101403	10	18268			0	0
101403	7	18268			0	0
101403	13	18268			0	0
101403	23	18268			0	0
101403	15	18268			0	0
101403	19	18268			0	0
101403	17	18268			0	0
101403	1	18268		neg	0	0
101403	3	18268			0	0
101403	16	18268			0	0
101403	18	18268			0	0
101403	2	18268			0	0
101403	11	18268			0	0
101403	21	18268			0	0
101403	4	18268			0	0
101403	24	18268			0	0
101403	5	18268			0	0
101403	20	18268			0	0
101502	1	18125	18183	neg	0	0
101502	2	18125	18213	neg	0	0
101502	3	18125	18243	f	0	0
101502	4	18125	18273	neg	0	0
101502	5	18125	18303	neg	0	0
101502	6	18125	18333	neg	0	0
101502	7	18125	18363	neg	0	0
101502	8	18125	18393	neg	0	0
101502	9	18125	18423	neg	0	0
101502	11	18125	18483	neg	0	0
101502	12	18125	18513	neg	0	0
101502	10	18125	18515	v	1	1
101502	13	18125	18543	neg	0	1
101502	14	18125	18573	neg	0	0
101502	15	18125	18603	neg	0	0
101502	16	18125	18633	f	0	0
101502	17	18125	18663	neg	0	0
101502	18	18125	18693	neg	0	0
101502	19	18125	18723	neg	0	1
101502	20	18125	18753	neg	0	0
101502	21	18125	18783	neg	0	0
101502	22	18125	18813	neg	0	0
101502	23	18125	18843	neg	0	0
101502	24	18125			0	0
101503	1	18118	18176	neg	0	0
101503	2	18118	18206	neg	0	0
101503	3	18118	18235	neg	0	0
101503	4	18118	18266	neg	0	1
101503	5	18118	18296	neg	0	0
101503	6	18118	18326	neg	0	1
101503	7	18118	18356	neg	0	0
101503	8	18118	18386	neg	0	0
101503	9	18118	18416	neg	0	0
101503	10	18118	18446	neg	0	0
101503	11	18118	18476	neg	0	1
101503	12	18118	18506	neg	0	0
101503	13	18118	18536	neg	0	0
101503	14	18118	18566	neg	0	1
101503	15	18118	18596	neg	0	0
101503	16	18118	18626	neg	0	0
101503	17	18118	18656	neg	0	0
101503	18	18118	18686	neg	0	0
101503	19	18118	18716	neg	0	0
101503	20	18118	18746	neg	0	0
101503	21	18118	18776	neg	0	0
101503	22	18118	18806	neg	0	0
101503	23	18118	18836	neg	0	0
101503	24	18118			0	0
101505	1	18093	18151	neg	0	0
101505	2	18093	18181	v	1	1
101505	3	18093	18211	neg	0	0
101505	4	18093	18241	neg	0	0
101505	5	18093	18271	v	1	1
101505	6	18093	18301	neg	0	0
101505	7	18093	18324	v	1	1
101505	8	18093	18361	v	1	1
101505	9	18093	18391	neg	0	0
101505	10	18093	18416	f	0	0
101505	11	18093	18451	neg	0	0
101505	12	18093	18481	v	1	1
101505	13	18093	18511	neg	0	0
101505	14	18093	18541	neg	0	0
101505	15	18093	18571	neg	0	0
101505	16	18093	18601	neg	0	0
101505	17	18093	18617	f	0	0
101505	18	18093	18661	neg	0	0
101505	19	18093	18691	neg	0	0
101505	20	18093	18721	neg	0	0
101505	21	18093	18751	neg	0	0
101505	22	18093	18781	neg	0	0
101505	23	18093	18811	neg	0	0
101505	24	18093			0	0
101604	1	18201	18259	neg	0	0
101604	2	18201	18289	neg	0	0
101604	3	18201	18320	neg	0	0
101604	4	18201	18349	neg	0	0
101604	5	18201	18379	neg	0	0
101604	22	18201			0	0
101604	9	18201			0	0
101604	14	18201			0	0
101604	11	18201			0	0
101604	10	18201			0	0
101604	16	18201			0	0
101604	24	18201			0	0
101604	6	18201			0	0
101604	12	18201			0	0
101604	19	18201			0	0
101604	15	18201			0	0
101604	13	18201			0	0
101604	17	18201			0	0
101604	8	18201			0	0
101604	20	18201			0	0
101604	7	18201			0	0
101604	23	18201			0	0
101604	21	18201			0	0
101604	18	18201			0	0
101606	1	18032	18090	neg	0	0
101606	2	18032	18120	f	0	0
101606	3	18032	18150	neg	0	0
101606	4	18032	18180	neg	0	0
101606	5	18032	18210	neg	0	0
101606	6	18032	18240	neg	0	0
101606	7	18032	18270	neg	0	0
101606	8	18032	18300	neg	0	0
101606	9	18032	18330	neg	0	0
101606	10	18032	18360	neg	0	0
101606	11	18032	18390	f	0	0
101606	12	18032	18420	neg	0	0
101606	13	18032	18450	neg	0	0
101606	14	18032	18480	neg	0	1
101606	15	18032	18511	neg	0	1
101606	16	18032	18540	neg	0	0
101606	17	18032	18570	neg	0	0
101606	18	18032	18600	neg	0	0
101606	19	18032	18630	neg	0	0
101606	20	18032	18660	neg	0	1
101606	21	18032	18690	neg	0	0
101606	22	18032	18720	neg	0	0
101606	23	18032	18750	neg	0	1
101606	24	18032			0	0
101705	1	18601	18659	neg	0	0
101705	2	18601	18689	neg	0	0
101705	3	18601	18719	neg	0	0
101705	4	18601	18749	neg	0	0
101705	5	18601	18779	neg	0	0
101705	6	18601	18809	neg	0	0
101705	7	18601	18839	neg	0	0
101705	8	18601	18869	neg	0	0
101705	9	18601	18899	neg	0	1
101705	10	18601	18929	neg	0	0
101705	11	18601	18959	neg	0	0
101705	12	18601	18989	neg	0	0
101705	15	18601			0	0
101705	20	18601			0	0
101705	24	18601			0	0
101705	14	18601			0	0
101705	18	18601			0	0
101705	13	18601			0	0
101705	23	18601			0	0
101705	21	18601			0	0
101705	17	18601			0	0
101705	16	18601			0	0
101705	19	18601			0	0
101705	22	18601			0	0
101901	1	18470	18528	neg	0	0
101901	2	18470	18558	neg	0	0
101901	3	18470	18588	f	0	0
101901	4	18470	18618	neg	0	0
101901	5	18470	18648	neg	0	0
101901	6	18470	18678	neg	0	0
101901	7	18470	18708	neg	0	0
101901	8	18470	18738	neg	0	0
101901	9	18470	18768	neg	0	0
101901	10	18470	18798	neg	0	0
101901	11	18470	18828	neg	0	0
101901	12	18470	18858	neg	0	0
101901	13	18470	18888	neg	0	0
101901	14	18470	18918	neg	0	0
101901	15	18470	18948	neg	0	0
101901	16	18470	18978	neg	0	0
101901	17	18470			0	0
101901	22	18470			0	0
101901	21	18470			0	0
101901	20	18470			0	0
101901	18	18470			0	0
101901	24	18470			0	0
101901	19	18470			0	0
101901	23	18470			0	0
101903	1	18381	18421	f	0	1
101903	2	18381	18460	fv	1	0
101903	3	18381	18499	neg	0	0
101903	4	18381	18529	neg	0	0
101903	5	18381	18548	v	1	1
101903	6	18381	18589	v	1	1
101903	7	18381	18619	neg	0	0
101903	8	18381	18626	v	1	1
101903	9	18381	18679	v	1	1
101903	10	18381	18709	neg	0	0
101903	11	18381	18739	neg	0	0
101903	12	18381	18769	v	1	1
101903	13	18381	18799	v	1	1
101903	14	18381	18829	neg	0	0
101903	15	18381	18859	neg	0	0
101903	16	18381	18889	neg	0	1
101903	17	18381	18919	neg	0	1
101903	18	18381	18949	neg	0	0
101903	19	18381	18979	neg	0	0
101903	21	18381			0	0
101903	24	18381			0	0
101903	22	18381			0	0
101903	23	18381			0	0
101903	20	18381			0	0
102001	21	18446			0	0
102001	17	18446			0	0
102001	24	18446			0	0
102001	12	18446			0	0
102001	14	18446			0	0
102001	13	18446			0	0
102001	10	18446			0	0
102001	6	18446			0	0
102001	20	18446			0	0
102001	19	18446			0	0
102001	7	18446			0	0
102001	4	18446			0	0
102001	23	18446			0	0
102001	5	18446			0	0
102001	1	18446		neg	0	0
102001	8	18446			0	0
102001	9	18446			0	0
102001	2	18446			0	0
102001	22	18446			0	0
102001	3	18446			0	0
102001	18	18446			0	0
102001	15	18446			0	0
102001	11	18446			0	0
102001	16	18446			0	0
102101	2	18067	18155	neg	0	0
102101	1	18067	18170	f	0	0
102101	3	18067	18185	neg	0	0
102101	4	18067	18215	neg	0	0
102101	5	18067	18245	neg	0	0
102101	6	18067	18275	neg	0	0
102101	7	18067	18305	neg	0	0
102101	8	18067	18335	neg	0	0
102101	9	18067	18365	neg	0	0
102101	10	18067	18393	v	1	1
102101	11	18067	18413	f	0	0
102101	12	18067	18455	neg	0	0
102101	13	18067	18485	neg	0	0
102101	14	18067	18515	v	1	1
102101	15	18067	18545	neg	0	0
102101	16	18067	18575	neg	0	0
102101	17	18067	18605	neg	0	1
102101	18	18067	18635	neg	0	0
102101	19	18067	18665	neg	0	0
102101	20	18067	18695	neg	0	0
102101	21	18067	18725	neg	0	0
102101	22	18067	18755	v	1	1
102101	23	18067	18785	neg	0	0
102101	24	18067			0	0
102103	1	18451	18509	neg	0	0
102103	2	18451	18520	v	1	1
102103	3	18451	18569	neg	0	0
102103	4	18451	18599	neg	0	0
102103	5	18451	18629	neg	0	0
102103	6	18451	18642	v	1	1
102103	7	18451	18689	neg	0	1
102103	8	18451	18719	neg	0	0
102103	9	18451	18749	neg	0	0
102103	10	18451	18779	neg	0	0
102103	11	18451	18809	neg	0	0
102103	12	18451	18839	neg	0	0
102103	13	18451	18869	neg	0	0
102103	14	18451	18899	neg	0	0
102103	15	18451	18929	neg	0	0
102103	16	18451	18959	neg	0	0
102103	17	18451	18989	neg	0	0
102103	21	18451			0	0
102103	20	18451			0	0
102103	22	18451			0	0
102103	18	18451			0	0
102103	23	18451			0	0
102103	19	18451			0	0
102103	24	18451			0	0
102203	1	18436	18494	neg	0	0
102203	2	18436	18524	neg	0	0
102203	3	18436	18554	neg	0	0
102203	4	18436	18584	neg	0	0
102203	5	18436	18614	neg	0	0
102203	6	18436	18644	neg	0	0
102203	7	18436	18674	neg	0	0
102203	8	18436	18704	neg	0	0
102203	9	18436	18734	neg	0	0
102203	10	18436	18764	neg	0	0
102203	11	18436	18794	neg	0	0
102203	12	18436	18824	neg	0	0
102203	13	18436	18854	neg	0	0
102203	14	18436	18884	neg	0	0
102203	15	18436	18914	neg	0	0
102203	16	18436	18944	neg	0	0
102203	17	18436	18974	neg	0	0
102203	22	18436			0	0
102203	24	18436			0	0
102203	18	18436			0	0
102203	21	18436			0	0
102203	20	18436			0	0
102203	23	18436			0	0
102203	19	18436			0	0
102204	1	18397	18455	neg	0	0
102204	2	18397	18485	neg	0	1
102204	3	18397	18515	neg	0	0
102204	4	18397	18545	neg	0	0
102204	5	18397	18575	neg	0	0
102204	6	18397	18605	neg	0	0
102204	7	18397	18635	neg	0	0
102204	8	18397	18665	neg	0	0
102204	9	18397	18695	neg	0	0
102204	10	18397	18725	neg	0	0
102204	11	18397	18755	neg	0	0
102204	12	18397	18785	neg	0	0
102204	13	18397	18815	neg	0	0
102204	14	18397	18845	neg	0	0
102204	15	18397	18875	neg	0	0
102204	16	18397	18905	neg	0	0
102204	17	18397	18935	neg	0	0
102204	18	18397	18965	neg	0	0
102204	22	18397			0	0
102204	20	18397			0	0
102204	21	18397			0	0
102204	19	18397			0	0
102204	23	18397			0	0
102204	24	18397			0	0
102301	1	18170	18228	neg	0	0
102301	2	18170	18258	v	1	1
102301	3	18170	18288	neg	0	0
102301	4	18170	18318	neg	0	0
102301	5	18170	18348	neg	0	0
102301	6	18170	18378	neg	0	0
102301	7	18170	18408	neg	0	0
102301	8	18170	18438	f	0	0
102301	9	18170	18468	neg	0	0
102301	10	18170	18498	v	1	1
102301	11	18170	18528	neg	0	0
102301	12	18170	18558	neg	0	0
102301	13	18170	18588	neg	0	0
102301	14	18170	18618	v	1	1
102301	15	18170	18648	neg	0	0
102301	16	18170	18678	neg	0	0
102301	17	18170	18708	neg	0	1
102301	18	18170	18738	neg	0	0
102301	19	18170	18768	neg	0	0
102301	20	18170	18798	neg	0	0
102301	21	18170	18828	neg	0	0
102301	22	18170	18858	neg	0	0
102301	23	18170	18888	neg	0	0
102301	24	18170			0	0
102304	1	18069	18127	neg	0	0
102304	2	18069	18157	neg	0	0
102304	3	18069	18187	neg	0	0
102304	4	18069	18217	neg	0	0
102304	5	18069	18247	neg	0	0
102304	6	18069	18277	neg	0	0
102304	7	18069	18307	neg	0	0
102304	8	18069	18337	neg	0	0
102304	9	18069	18367	neg	0	0
102304	10	18069	18394	v	1	1
102304	11	18069	18422	f	0	0
102304	12	18069	18457	neg	0	0
102304	13	18069	18469	v	1	1
102304	14	18069	18517	neg	0	0
102304	15	18069	18547	v	1	1
102304	16	18069	18576	neg	0	0
102304	17	18069	18607	v	1	1
102304	18	18069	18637	neg	0	0
102304	19	18069	18667	neg	0	1
102304	20	18069	18697	neg	0	1
102304	21	18069	18727	neg	0	0
102304	22	18069	18757	neg	0	0
102304	23	18069	18787	v	1	1
102304	24	18069			0	0
102503	1	18103	18161	neg	0	0
102503	2	18103	18191	neg	0	0
102503	3	18103	18221	neg	0	0
102503	4	18103	18251	neg	0	0
102503	6	18103	18311	neg	0	0
102503	7	18103	18336	neg	0	0
102503	8	18103	18371	neg	0	0
102503	9	18103	18401	neg	0	0
102503	10	18103	18431	neg	0	0
102503	11	18103	18461	neg	0	0
102503	12	18103	18491	neg	0	0
102503	13	18103	18521	neg	0	0
102503	14	18103	18551	neg	0	0
102503	15	18103	18581	neg	0	0
102503	16	18103	18611	neg	0	0
102503	17	18103	18641	neg	0	0
102503	18	18103	18671	neg	0	0
102503	19	18103	18701	neg	0	0
102503	20	18103	18731	neg	0	0
102503	21	18103	18761	neg	0	0
102503	22	18103	18791	neg	0	0
102503	23	18103	18821	neg	0	0
102503	24	18103			0	0
102503	5	18103			0	0
102504	1	18409	18467	neg	0	0
102504	2	18409	18497	neg	0	0
102504	3	18409	18527	neg	0	0
102504	4	18409	18557	neg	0	0
102504	5	18409	18587	neg	0	0
102504	6	18409	18617	neg	0	0
102504	7	18409	18647	neg	0	0
102504	8	18409	18677	neg	0	0
102504	9	18409	18707	neg	0	0
102504	10	18409	18737	neg	0	0
102504	11	18409	18767	neg	0	0
102504	12	18409	18797	neg	0	0
102504	13	18409	18827	neg	0	0
102504	14	18409	18857	neg	0	0
102504	15	18409	18887	neg	0	0
102504	16	18409	18917	neg	0	0
102504	17	18409	18947	neg	0	0
102504	18	18409	18977	neg	0	0
102504	23	18409			0	0
102504	19	18409			0	0
102504	24	18409			0	0
102504	21	18409			0	0
102504	20	18409			0	0
102504	22	18409			0	0
102803	1	18267	18323	neg	0	0
102803	2	18267	18357	neg	0	0
102803	3	18267	18381	f	0	0
102803	4	18267	18417	neg	0	0
102803	6	18267	18446	neg	0	0
102803	5	18267	18447	neg	0	0
102803	7	18267	18507	neg	0	0
102803	8	18267	18535	neg	0	0
102803	9	18267	18565	neg	0	0
102803	10	18267	18595	neg	0	0
102803	11	18267	18625	neg	0	0
102803	12	18267	18655	neg	0	0
102803	13	18267	18685	neg	0	0
102803	14	18267	18715	neg	0	0
102803	15	18267	18745	neg	0	0
102803	16	18267	18775	neg	0	0
102803	17	18267	18805	neg	0	0
102803	18	18267	18835	neg	0	0
102803	19	18267	18865	neg	0	0
102803	20	18267	18895	neg	0	0
102803	21	18267	18925	neg	0	0
102803	22	18267	18955	neg	0	0
102803	23	18267	18985	neg	0	0
102803	24	18267			0	0
103003	1	18459	18517	neg	0	0
103003	2	18459	18547	neg	0	0
103003	3	18459	18577	neg	0	0
103003	4	18459	18607	neg	0	1
103003	5	18459	18637	neg	0	1
103003	6	18459	18667	neg	0	0
103003	7	18459	18697	neg	0	0
103003	8	18459	18727	neg	0	0
103003	9	18459	18757	neg	0	0
103003	10	18459	18787	neg	0	0
103003	11	18459	18817	neg	0	0
103003	12	18459	18847	neg	0	0
103003	13	18459	18877	neg	0	0
103003	14	18459	18907	neg	0	0
103003	15	18459	18937	neg	0	0
103003	16	18459	18967	neg	0	0
103003	22	18459			0	0
103003	20	18459	18150		0	0
103003	23	18459			0	0
103003	18	18459			0	0
103003	21	18459			0	0
103003	24	18459			0	0
103003	19	18459			0	0
103003	17	18459			0	0
103101	1	18208	18266	neg	0	0
103101	2	18208	18296	neg	0	0
103101	3	18208	18325	neg	0	0
103101	4	18208	18356	neg	0	0
103101	5	18208	18386	neg	0	0
103101	6	18208	18416	neg	0	0
103101	7	18208	18430	v	1	1
103101	8	18208	18476	neg	0	0
103101	9	18208	18506	neg	0	0
103101	10	18208	18536	neg	0	0
103101	11	18208	18541	v	1	1
103101	12	18208	18596	neg	0	1
103101	13	18208	18626	neg	0	1
103101	14	18208	18656	neg	0	1
103101	15	18208	18686	neg	0	1
103101	16	18208	18716	neg	0	1
103101	17	18208	18746	neg	0	1
103101	18	18208	18776	neg	0	1
103101	19	18208	18806	neg	0	0
103101	20	18208	18836	neg	0	1
103101	21	18208	18866	neg	0	0
103101	22	18208	18896	neg	0	0
103101	23	18208	18926	neg	0	1
103101	24	18208			0	0
103201	1	18319	18377	neg	0	0
103201	2	18319	18407	neg	0	0
103201	3	18319	18437	neg	0	0
103201	4	18319	18467	neg	0	0
103201	5	18319	18497	neg	0	0
103201	7	18319	18557	neg	0	0
103201	8	18319	18587	neg	0	0
103201	9	18319	18617	v	1	1
103201	10	18319	18647	neg	0	0
103201	11	18319	18677	neg	0	0
103201	12	18319	18707	neg	0	0
103201	13	18319	18737	neg	0	0
103201	14	18319	18767	neg	0	0
103201	15	18319	18797	neg	0	0
103201	16	18319	18827	neg	0	0
103201	17	18319	18857	neg	0	0
103201	18	18319	18887	neg	0	0
103201	19	18319	18917	neg	0	0
103201	20	18319	18947	neg	0	0
103201	21	18319	18977	neg	0	0
103201	23	18319			0	0
103201	24	18319			0	0
103201	22	18319			0	0
103201	6	18319			0	0
103205	1	18616	18674	neg	0	0
103205	2	18616	18704	neg	0	0
103205	3	18616	18734	neg	0	0
103205	4	18616	18764	neg	0	0
103205	5	18616	18794	neg	0	0
103205	6	18616	18824	neg	0	0
103205	7	18616	18854	neg	0	0
103205	8	18616	18884	neg	0	0
103205	9	18616	18914	neg	0	0
103205	10	18616	18944	neg	0	0
103205	11	18616	18974	neg	0	0
103205	22	18616			0	0
103205	14	18616			0	0
103205	19	18616			0	0
103205	23	18616			0	0
103205	12	18616			0	0
103205	16	18616			0	0
103205	21	18616			0	0
103205	20	18616			0	0
103205	17	18616			0	0
103205	24	18616			0	0
103205	18	18616			0	0
103205	15	18616			0	0
103205	13	18616			0	0
103206	1	18450	18508	neg	0	0
103206	2	18450	18538	v	1	1
103206	3	18450	18568	neg	0	0
103206	4	18450	18598	v	1	1
103206	5	18450	18628	neg	0	0
103206	6	18450	18658	neg	0	1
103206	7	18450	18688	v	1	1
103206	8	18450	18718	neg	0	1
103206	9	18450	18748	v	1	1
103206	10	18450	18778	neg	0	0
103206	11	18450	18808	neg	0	0
103206	12	18450	18838	neg	0	0
103206	13	18450	18868	neg	0	0
103206	14	18450	18898	neg	0	0
103206	15	18450	18928	neg	0	0
103206	16	18450	18958	neg	0	0
103206	17	18450	18988	neg	0	0
103206	18	18450			0	0
103206	24	18450			0	0
103206	19	18450			0	0
103206	20	18450			0	0
103206	23	18450			0	0
103206	21	18450			0	0
103206	22	18450			0	0
103301	1	18384	18442	neg	0	0
103301	2	18384	18472	neg	0	1
103301	3	18384	18502	neg	0	0
103301	4	18384	18532	neg	0	0
103301	5	18384	18562	neg	0	0
103301	6	18384	18592	neg	0	0
103301	7	18384	18622	neg	0	1
103301	8	18384	18652	neg	0	0
103301	9	18384	18682	neg	0	0
103301	10	18384	18712	neg	0	0
103301	11	18384	18742	neg	0	0
103301	12	18384	18772	neg	0	0
103301	13	18384	18802	neg	0	0
103301	14	18384	18832	neg	0	0
103301	15	18384	18862	neg	0	0
103301	16	18384	18892	neg	0	0
103301	17	18384	18922	neg	0	0
103301	18	18384	18952	neg	0	0
103301	19	18384	18982	neg	0	0
103301	22	18384			0	0
103301	23	18384			0	0
103301	24	18384			0	0
103301	21	18384			0	0
103301	20	18384			0	0
103303	1	18040	18098	neg	0	0
103303	2	18040	18128	f	0	0
103303	3	18040	18158	neg	0	0
103303	4	18040	18188	neg	0	0
103303	5	18040	18218	neg	0	1
103303	6	18040	18248	neg	0	0
103303	7	18040	18278	neg	0	0
103303	8	18040	18308	neg	0	0
103303	9	18040	18337	neg	0	0
103303	10	18040	18368	neg	0	0
103303	11	18040	18398	neg	0	0
103303	12	18040	18428	neg	0	1
103303	13	18040	18434	v	1	1
103303	14	18040	18488	v	1	1
103303	15	18040	18518	neg	0	0
103303	16	18040	18534	v	1	1
103303	17	18040	18578	neg	0	0
103303	18	18040	18608	v	1	1
103303	19	18040	18638	neg	0	0
103303	20	18040	18668	neg	0	0
103303	21	18040	18698	v	1	1
103303	22	18040	18728	neg	0	0
103303	23	18040	18758	v	1	0
103303	24	18040			0	0
103701	1	18032	18090	f	0	0
103701	2	18032	18120	neg	0	0
103701	4	18032	18180	neg	0	0
103701	5	18032	18211	neg	0	0
103701	6	18032	18240	neg	0	0
103701	7	18032	18270	neg	0	0
103701	8	18032	18300	neg	0	0
103701	9	18032	18330	neg	0	0
103701	10	18032	18360	neg	0	0
103701	11	18032	18390	neg	0	0
103701	12	18032	18420	neg	0	0
103701	13	18032	18450	neg	0	0
103701	14	18032	18480	neg	0	0
103701	15	18032	18510	neg	0	0
103701	3	18032	18515	neg	0	0
103701	16	18032	18540	neg	0	0
103701	17	18032	18570	neg	0	0
103701	18	18032	18600	neg	0	0
103701	19	18032	18630	neg	0	0
103701	20	18032	18660	neg	0	0
103701	21	18032	18690	neg	0	0
103701	22	18032	18720	neg	0	0
103701	23	18032	18750	neg	0	0
103701	24	18032			0	0
103702	1	18128	18186	neg	0	0
103702	2	18128	18216	neg	0	0
103702	3	18128	18246	neg	0	0
103702	4	18128	18276	neg	0	0
103702	5	18128	18306	neg	0	0
103702	6	18128	18332	neg	0	0
103702	7	18128	18366	neg	0	0
103702	8	18128	18396	neg	0	0
103702	9	18128	18413	v	1	1
103702	10	18128	18456	v	1	1
103702	11	18128	18486	neg	0	0
103702	12	18128	18516	neg	0	0
103702	13	18128	18546	neg	0	0
103702	14	18128	18576	neg	0	0
103702	15	18128	18606	neg	0	0
103702	16	18128	18636	neg	0	0
103702	17	18128	18666	neg	0	0
103702	18	18128	18696	neg	0	0
103702	19	18128	18726	neg	0	0
103702	20	18128	18756	neg	0	0
103702	21	18128	18786	neg	0	0
103702	22	18128	18816	neg	0	0
103702	23	18128	18846	neg	0	0
103702	24	18128			0	0
103803	1	18400	18442	v	1	1
103803	2	18400	18488	neg	0	0
103803	3	18400	18518	neg	0	1
103803	4	18400	18548	neg	0	0
103803	5	18400	18578	neg	0	0
103803	6	18400	18608	neg	0	0
103803	7	18400	18638	neg	0	0
103803	8	18400	18668	neg	0	0
103803	9	18400	18698	neg	0	0
103803	10	18400	18728	neg	0	0
103803	11	18400	18758	neg	0	0
103803	12	18400	18788	neg	0	1
103803	13	18400	18818	neg	0	0
103803	14	18400	18848	neg	0	0
103803	15	18400	18878	neg	0	0
103803	16	18400	18908	neg	0	0
103803	17	18400	18938	neg	0	0
103803	18	18400	18968	neg	0	0
103803	21	18400			0	0
103803	24	18400			0	0
103803	20	18400			0	0
103803	19	18400			0	0
103803	22	18400			0	0
103803	23	18400			0	0
103804	1	18420	18455	v	1	1
103804	2	18420	18493	v	1	1
103804	3	18420	18535	v	1	1
103804	4	18420	18568	neg	0	0
103804	5	18420	18598	neg	0	0
103804	6	18420	18628	neg	0	0
103804	7	18420	18658	neg	0	0
103804	8	18420	18688	neg	0	0
103804	9	18420	18703	v	1	1
103804	10	18420	18748	neg	0	0
103804	11	18420	18778	v	1	1
103804	12	18420	18808	neg	0	0
103804	13	18420	18838	neg	0	0
103804	14	18420	18868	neg	0	0
103804	15	18420	18898	neg	0	0
103804	16	18420	18928	neg	0	0
103804	17	18420	18958	neg	0	0
103804	18	18420	18988	neg	0	0
103804	20	18420			0	0
103804	23	18420			0	0
103804	22	18420			0	0
103804	21	18420			0	0
103804	19	18420			0	0
103804	24	18420			0	0
103905	1	18071	18129	neg	0	0
103905	2	18071	18159	neg	0	0
103905	3	18071	18189	neg	0	0
103905	4	18071	18219	neg	0	0
103905	5	18071	18249	neg	0	0
103905	6	18071	18279	neg	0	0
103905	7	18071	18309	neg	0	0
103905	8	18071	18336	neg	0	0
103905	9	18071	18369	neg	0	0
103905	10	18071	18399	neg	0	0
103905	11	18071	18429	neg	0	0
103905	12	18071	18459	neg	0	0
103905	13	18071	18490	neg	0	0
103905	14	18071	18519	neg	0	0
103905	15	18071	18549	neg	0	0
103905	16	18071	18579	neg	0	0
103905	17	18071	18609	neg	0	0
103905	18	18071	18639	neg	0	0
103905	19	18071	18669	neg	0	0
103905	20	18071	18699	neg	0	0
103905	21	18071	18729	neg	0	0
103905	22	18071	18759	neg	0	0
103905	23	18071	18789	neg	0	0
103905	24	18071			0	0
103906	1	18228	18269	v	1	1
103906	2	18228	18292	f	0	1
103906	3	18228	18346	v	1	1
103906	4	18228	18376	neg	0	1
103906	5	18228	18389	v	1	1
103906	6	18228	18436	v	1	1
103906	7	18228	18466	neg	0	0
103906	8	18228	18496	neg	0	0
103906	9	18228	18526	neg	0	0
103906	10	18228	18556	neg	0	0
103906	11	18228	18586	neg	0	0
103906	12	18228	18616	neg	0	0
103906	13	18228	18646	neg	0	1
103906	14	18228	18676	neg	0	1
103906	15	18228	18706	neg	0	1
103906	16	18228	18736	neg	0	1
103906	17	18228	18766	neg	0	1
103906	18	18228	18796	neg	0	0
103906	19	18228	18826	neg	0	0
103906	20	18228	18856	neg	0	0
103906	21	18228	18886	neg	0	0
103906	22	18228	18916	neg	0	0
103906	23	18228	18946	neg	0	0
103906	24	18228			0	0
104002	1	18029	18087	neg	0	0
104002	2	18029	18117	neg	0	0
104002	3	18029	18147	neg	0	0
104002	4	18029	18177	neg	0	0
104002	5	18029	18207	neg	0	0
104002	6	18029	18237	neg	0	0
104002	7	18029	18267	neg	0	0
104002	8	18029	18297	neg	0	0
104002	9	18029	18323	neg	0	0
104002	10	18029	18357	neg	0	0
104002	11	18029	18387	neg	0	0
104002	12	18029	18417	neg	0	0
104002	13	18029	18446	neg	0	0
104002	14	18029	18477	neg	0	0
104002	15	18029	18507	neg	0	0
104002	18	18029	18536	neg	0	0
104002	16	18029	18537	neg	0	0
104002	17	18029	18567	neg	0	0
104002	19	18029	18627	neg	0	0
104002	20	18029	18657	neg	0	0
104002	21	18029	18687	neg	0	0
104002	22	18029	18717	neg	0	0
104002	23	18029	18729	v	1	1
104002	24	18029			0	0
104101	1	18473	18531	neg	0	0
104101	2	18473	18561	neg	0	0
104101	3	18473	18591	neg	0	0
104101	4	18473	18611	f	0	0
104101	5	18473	18651	neg	0	0
104101	6	18473	18681	neg	0	0
104101	7	18473	18711	neg	0	0
104101	8	18473	18741	neg	0	0
104101	9	18473	18771	neg	0	0
104101	10	18473	18801	neg	0	0
104101	11	18473	18831	neg	0	0
104101	12	18473	18861	neg	0	0
104101	13	18473	18891	neg	0	0
104101	14	18473	18921	neg	0	0
104101	15	18473	18951	neg	0	0
104101	16	18473	18981	neg	0	0
104101	22	18473			0	0
104101	23	18473			0	0
104101	20	18473			0	0
104101	18	18473			0	0
104101	21	18473			0	0
104101	24	18473			0	0
104101	17	18473			0	0
104101	19	18473			0	0
104103	1	18220	18278	v	1	1
104103	2	18220	18308	neg	0	0
104103	3	18220	18338	v	1	1
104103	4	18220	18368	neg	0	0
104103	5	18220	18398	neg	0	0
104103	6	18220	18403	f	0	0
104103	7	18220	18458	neg	0	0
104103	8	18220	18488	neg	0	0
104103	9	18220	18518	neg	0	0
104103	10	18220	18548	neg	0	0
104103	11	18220	18578	neg	0	0
104103	12	18220	18608	neg	0	0
104103	13	18220	18638	neg	0	0
104103	14	18220	18668	neg	0	0
104103	15	18220	18698	neg	0	0
104103	16	18220	18728	neg	0	0
104103	17	18220	18758	neg	0	1
104103	18	18220	18788	neg	0	1
104103	19	18220	18818	neg	0	0
104103	20	18220	18848	neg	0	0
104103	21	18220	18878	neg	0	0
104103	22	18220	18908	neg	0	1
104103	23	18220	18938	neg	0	0
104103	24	18220			0	0
104104	1	18207	18265	neg	0	0
104104	2	18207	18295	neg	0	0
104104	3	18207	18323	neg	0	0
104104	4	18207	18355	neg	0	0
104104	5	18207	18379	f	0	0
104104	6	18207	18415	neg	0	0
104104	7	18207	18445	neg	0	0
104104	8	18207	18475	neg	0	0
104104	9	18207	18505	neg	0	0
104104	10	18207	18535	neg	0	0
104104	11	18207	18565	neg	0	0
104104	12	18207	18595	v	1	1
104104	13	18207	18625	neg	0	0
104104	14	18207	18655	neg	0	0
104104	15	18207	18685	neg	0	0
104104	16	18207	18715	neg	0	0
104104	17	18207	18745	neg	0	0
104104	18	18207	18775	neg	0	0
104104	19	18207	18805	neg	0	0
104104	20	18207	18835	neg	0	0
104104	21	18207	18865	neg	0	0
104104	22	18207	18895	neg	0	0
104104	23	18207	18925	neg	0	0
104104	24	18207			0	0
104105	1	18208	18266	neg	0	0
104105	2	18208	18296	neg	0	0
104105	3	18208	18323	neg	0	0
104105	4	18208	18356	neg	0	0
104105	5	18208	18366	v	1	0
104105	6	18208	18414	v	1	1
104105	7	18208	18446	neg	0	0
104105	8	18208	18476	neg	0	0
104105	9	18208	18506	neg	0	0
104105	10	18208	18536	neg	0	0
104105	11	18208	18566	neg	0	0
104105	12	18208	18596	neg	0	0
104105	13	18208	18626	neg	0	0
104105	14	18208	18656	neg	0	0
104105	15	18208	18686	neg	0	0
104105	16	18208	18716	neg	0	0
104105	17	18208	18746	neg	0	0
104105	18	18208	18776	neg	0	0
104105	19	18208	18806	neg	0	0
104105	20	18208	18836	neg	0	0
104105	21	18208	18866	neg	0	0
104105	22	18208	18896	neg	0	0
104105	23	18208	18926	neg	0	0
104105	24	18208			0	0
104204	1	18378	18437	neg	0	0
104204	2	18378	18450	f	0	0
104204	3	18378	18496	neg	0	0
104204	4	18378	18526	neg	0	0
104204	5	18378	18556	neg	0	0
104204	6	18378	18179	neg	0	0
104204	7	18378	18616	neg	0	0
104204	8	18378	18646	neg	0	0
104204	9	18378	18676	neg	0	0
104204	10	18378	18706	neg	0	0
104204	11	18378	18736	neg	0	0
104204	12	18378	18766	neg	0	0
104204	13	18378	18796	neg	0	1
104204	14	18378	18826	neg	0	0
104204	15	18378	18856	neg	0	0
104204	16	18378	18886	neg	0	0
104204	17	18378	18916	neg	0	0
104204	18	18378	18946	neg	0	0
104204	19	18378	18976	neg	0	0
104204	24	18378			0	0
104204	21	18378			0	0
104204	23	18378			0	0
104204	22	18378			0	0
104204	20	18378			0	0
104303	1	18030	18088	neg	0	0
104303	2	18030	18118	neg	0	0
104303	3	18030	18149	neg	0	0
104303	4	18030	18179	neg	0	0
104303	5	18030	18208	neg	0	0
104303	6	18030	18238	neg	0	0
104303	7	18030	18268	neg	0	0
104303	8	18030	18298	neg	0	0
104303	9	18030	18323	neg	0	0
104303	10	18030	18358	neg	0	0
104303	11	18030	18388	neg	0	0
104303	12	18030	18419	neg	0	0
104303	13	18030	18448	neg	0	0
104303	14	18030	18478	neg	0	0
104303	15	18030	18508	neg	0	0
104303	18	18030	18537	neg	0	0
104303	16	18030	18538	neg	0	0
104303	17	18030	18568	neg	0	0
104303	19	18030	18628	neg	0	0
104303	20	18030	18658	neg	0	0
104303	21	18030	18688	neg	0	0
104303	22	18030	18718	neg	0	0
104303	23	18030	18748	neg	0	0
104303	24	18030			0	0
104603	22	18212			0	0
104603	17	18212			0	0
104603	10	18212			0	0
104603	18	18212			0	0
104603	14	18212			0	0
104603	1	18212		neg	0	0
104603	13	18212			0	0
104603	5	18212			0	0
104603	15	18212			0	0
104603	7	18212			0	0
104603	4	18212			0	0
104603	19	18212			0	0
104603	24	18212			0	0
104603	8	18212			0	0
104603	3	18212			0	0
104603	6	18212			0	0
104603	21	18212			0	0
104603	16	18212			0	0
104603	23	18212			0	0
104603	12	18212			0	0
104603	9	18212			0	0
104603	20	18212			0	0
104603	2	18212			0	0
104603	11	18212			0	0
104705	1	18069	18127	neg	0	0
104705	2	18069	18157	neg	0	0
104705	3	18069	18187	neg	0	0
104705	4	18069	18217	neg	0	0
104705	5	18069	18247	neg	0	0
104705	6	18069	18277	neg	0	0
104705	7	18069	18307	neg	0	0
104705	8	18069	18337	neg	0	0
104705	9	18069	18367	neg	0	0
104705	10	18069	18397	neg	0	0
104705	11	18069	18427	neg	0	0
104705	12	18069	18457	neg	0	0
104705	13	18069	18487	neg	0	0
104705	14	18069	18517	neg	0	0
104705	15	18069	18261	neg	0	0
104705	16	18069	18577	neg	0	0
104705	17	18069	18607	neg	0	0
104705	18	18069	18637	neg	0	0
104705	19	18069	18667	neg	0	0
104705	20	18069	18697	neg	0	0
104705	21	18069	18727	neg	0	0
104705	22	18069	18757	neg	0	0
104705	23	18069	18787	neg	0	0
104705	24	18069			0	0
104801	13	18403			0	0
104801	2	18403			0	0
104801	24	18403			0	0
104801	9	18403			0	0
104801	18	18403			0	0
104801	1	18403		neg	0	0
104801	23	18403			0	0
104801	16	18403			0	0
104801	5	18403			0	0
104801	21	18403			0	0
104801	19	18403			0	0
104801	8	18403			0	0
104801	14	18403	18174		0	0
104801	10	18403			0	0
104801	15	18403			0	0
104801	7	18403			0	0
104801	22	18403			0	0
104801	20	18403			0	0
104801	11	18403			0	0
104801	3	18403			0	0
104801	4	18403			0	0
104801	12	18403			0	0
104801	17	18403			0	0
104801	6	18403			0	0
104805	1	18436	18494	neg	0	0
104805	2	18436	18524	neg	0	0
104805	3	18436	18554	neg	0	0
104805	4	18436	18584	neg	0	0
104805	5	18436	18614	neg	0	0
104805	6	18436	18644	neg	0	0
104805	7	18436	18674	neg	0	0
104805	8	18436	18704	neg	0	0
104805	9	18436	18734	neg	0	0
104805	10	18436	18764	neg	0	0
104805	11	18436	18794	neg	0	0
104805	12	18436	18824	neg	0	0
104805	13	18436	18854	neg	0	0
104805	14	18436	18884	neg	0	0
104805	15	18436	18914	neg	0	0
104805	16	18436	18944	neg	0	0
104805	17	18436	18974	neg	0	0
104805	19	18436			0	0
104805	18	18436			0	0
104805	24	18436			0	0
104805	22	18436			0	0
104805	23	18436			0	0
104805	20	18436			0	0
104805	21	18436			0	0
104807	1	18190	18248	neg	0	0
104807	2	18190	18278	neg	0	0
104807	3	18190	18308	neg	0	0
104807	4	18190	18338	neg	0	0
104807	5	18190	18351	v	1	1
104807	6	18190	18398	fv	1	1
104807	7	18190	18428	f	0	0
104807	8	18190	18458	neg	0	0
104807	9	18190	18488	neg	0	0
104807	10	18190	18511	fv	1	1
104807	11	18190	18548	neg	0	0
104807	12	18190	18578	f	0	0
104807	13	18190	18608	neg	0	0
104807	14	18190	18638	neg	0	0
104807	15	18190	18668	neg	0	0
104807	16	18190	18698	neg	0	0
104807	17	18190	18728	neg	0	0
104807	18	18190	18758	neg	0	0
104807	19	18190	18788	neg	0	0
104807	20	18190	18818	neg	0	0
104807	21	18190	18848	neg	0	0
104807	22	18190	18878	neg	0	0
104807	23	18190	18908	neg	0	0
104807	24	18190			0	0
104905	23	18449			0	0
104905	12	18449			0	0
104905	22	18449			0	0
104905	18	18449			0	0
104905	4	18449			0	0
104905	3	18449			0	0
104905	7	18449			0	0
104905	24	18449			0	0
104905	1	18449		neg	0	0
104905	8	18449			0	0
104905	16	18449			0	0
104905	21	18449			0	0
104905	14	18449			0	0
104905	15	18449			0	0
104905	2	18449			0	0
104905	11	18449			0	0
104905	13	18449			0	0
104905	20	18449			0	0
104905	19	18449			0	0
104905	17	18449			0	0
104905	10	18449			0	0
104905	6	18449			0	0
104905	9	18449			0	0
104905	5	18449			0	0
104906	2	18413	18501	neg	0	1
104906	3	18413	18531	neg	0	0
104906	4	18413	18561	neg	0	1
104906	5	18413	18591	neg	0	1
104906	6	18413	18621	neg	0	0
104906	7	18413	18651	neg	0	0
104906	8	18413	18681	neg	0	0
104906	9	18413	18711	neg	0	0
104906	10	18413	18741	neg	0	0
104906	11	18413	18771	neg	0	0
104906	12	18413	18801	neg	0	0
104906	13	18413	18831	neg	0	0
104906	14	18413	18861	neg	0	0
104906	15	18413	18891	neg	0	0
104906	16	18413	18921	neg	0	0
104906	17	18413	18951	neg	0	0
104906	18	18413	18981	neg	0	0
104906	20	18413			0	0
104906	24	18413			0	0
104906	19	18413			0	0
104906	1	18413		neg	0	0
104906	22	18413			0	0
104906	23	18413			0	0
104906	21	18413			0	0
105304	1	18214	18272	neg	0	0
105304	2	18214	18302	neg	0	0
105304	3	18214	18330	neg	0	0
105304	4	18214	18362	neg	0	0
105304	5	18214	18390	f	0	0
105304	6	18214	18422	f	0	0
105304	7	18214	18452	neg	0	0
105304	8	18214	18482	neg	0	0
105304	9	18214	18512	neg	0	0
105304	10	18214	18542	neg	0	0
105304	11	18214	18572	neg	0	0
105304	12	18214	18602	neg	0	0
105304	13	18214	18632	neg	0	0
105304	14	18214	18662	neg	0	0
105304	15	18214	18692	neg	0	0
105304	16	18214	18722	neg	0	0
105304	17	18214	18752	neg	0	0
105304	18	18214	18782	neg	0	0
105304	19	18214	18812	neg	0	0
105304	20	18214	18842	neg	0	0
105304	21	18214	18872	neg	0	0
105304	22	18214	18902	neg	0	0
105304	23	18214	18932	neg	0	0
105304	24	18214			0	0
105305	1	18424	18461	v	1	1
105305	2	18424	18512	neg	0	0
105305	3	18424	18542	neg	0	0
105305	4	18424	18572	neg	0	0
105305	5	18424	18602	neg	0	0
105305	6	18424	18632	neg	0	0
105305	7	18424	18662	neg	0	0
105305	8	18424	18692	neg	0	0
105305	9	18424	18722	neg	0	0
105305	10	18424	18752	neg	0	0
105305	11	18424	18782	neg	0	0
105305	12	18424	18812	neg	0	0
105305	13	18424	18842	neg	0	0
105305	14	18424	18872	neg	0	0
105305	15	18424	18902	neg	0	0
105305	16	18424	18932	neg	0	0
105305	17	18424	18962	neg	0	0
105305	18	18424	18981	neg	0	0
105305	23	18424			0	0
105305	24	18424			0	0
105305	22	18424			0	0
105305	20	18424			0	0
105305	21	18424			0	0
105305	19	18424			0	0
105402	1	18031	18089	neg	0	0
105402	2	18031	18119	neg	0	0
105402	3	18031	18149	neg	0	0
105402	5	18031	18209	neg	0	1
105402	6	18031	18214	v	1	1
105402	7	18031	18269	neg	0	0
105402	9	18031	18329	neg	0	0
105402	10	18031	18359	neg	0	0
105402	11	18031	18389	neg	0	0
105402	12	18031	18419	f	0	0
105402	13	18031	18449	neg	0	0
105402	14	18031	18479	neg	0	1
105402	15	18031	18509	neg	0	0
105402	16	18031	18539	neg	0	0
105402	4	18031	18544	neg	0	0
105402	17	18031	18569	neg	0	0
105402	18	18031	18601	v	1	1
105402	19	18031	18629	neg	0	0
105402	20	18031	18659	neg	0	0
105402	21	18031	18689	neg	0	0
105402	22	18031	18719	neg	0	0
105402	23	18031	18749	neg	0	0
105402	8	18031			0	0
105402	24	18031			0	0
105403	1	18455	18513	neg	0	0
105403	2	18455	18543	neg	0	0
105403	3	18455	18573	neg	0	0
105403	4	18455	18603	neg	0	0
105403	5	18455	18633	neg	0	0
105403	6	18455	18663	neg	0	0
105403	7	18455	18693	neg	0	0
105403	8	18455	18723	neg	0	0
105403	9	18455	18753	neg	0	0
105403	10	18455	18783	neg	0	0
105403	11	18455	18813	neg	0	0
105403	12	18455	18843	neg	0	0
105403	13	18455	18873	neg	0	0
105403	14	18455	18903	neg	0	0
105403	15	18455	18952	neg	0	0
105403	16	18455	18963	neg	0	0
105403	20	18455			0	0
105403	17	18455			0	0
105403	24	18455			0	0
105403	21	18455			0	0
105403	23	18455			0	0
105403	18	18455			0	0
105403	19	18455			0	0
105403	22	18455			0	0
105705	1	18103	18161	neg	0	0
105705	2	18103	18191	neg	0	0
105705	3	18103	18221	neg	0	0
105705	4	18103	18251	neg	0	0
105705	5	18103	18281	neg	0	0
105705	6	18103	18311	v	1	1
105705	7	18103	18341	neg	0	0
105705	8	18103	18371	neg	0	1
105705	9	18103	18401	neg	0	0
105705	10	18103	18431	neg	0	0
105705	11	18103	18461	v	1	1
105705	12	18103	18491	neg	0	0
105705	13	18103	18521	neg	0	1
105705	14	18103	18551	neg	0	1
105705	15	18103	18581	neg	0	0
105705	16	18103	18611	neg	0	1
105705	17	18103	18641	neg	0	1
105705	18	18103	18671	neg	0	1
105705	19	18103	18701	neg	0	1
105705	20	18103	18731	neg	0	1
105705	21	18103	18761	neg	0	0
105705	22	18103	18791	neg	0	1
105705	23	18103	18821	neg	0	0
105705	24	18103			0	0
105901	1	18545	18605	v	1	1
105901	2	18545	18633	neg	0	0
105901	3	18545	18663	neg	0	0
105901	4	18545	18683	v	1	1
105901	5	18545	18723	neg	0	1
105901	6	18545	18753	neg	0	0
105901	7	18545	18768	v	1	1
105901	8	18545	18813	neg	0	0
105901	9	18545	18843	neg	0	0
105901	10	18545	18873	neg	0	0
105901	11	18545	18903	neg	0	0
105901	12	18545	18933	neg	0	0
105901	13	18545	18963	neg	0	1
105901	16	18545			0	0
105901	24	18545			0	0
105901	23	18545			0	0
105901	15	18545			0	0
105901	22	18545			0	0
105901	19	18545			0	0
105901	21	18545			0	0
105901	20	18545			0	0
105901	18	18545			0	0
105901	17	18545			0	0
105901	14	18545			0	0
105902	1	18053	18111	neg	0	0
105902	2	18053	18124	f	0	0
105902	3	18053	18171	neg	0	0
105902	4	18053	18201	neg	0	0
105902	5	18053	18231	neg	0	0
105902	7	18053	18285	f	0	0
105902	8	18053	18321	neg	0	0
105902	9	18053	18351	neg	0	0
105902	10	18053	18373	f	0	0
105902	11	18053	18411	neg	0	0
105902	12	18053	18441	neg	0	0
105902	13	18053	18471	neg	0	0
105902	14	18053	18501	neg	0	0
105902	15	18053	18531	v	1	1
105902	16	18053	18561	neg	0	0
105902	17	18053	18591	neg	0	0
105902	18	18053	18621	neg	0	0
105902	6	18053	18626	neg	0	0
105902	19	18053	18651	neg	0	0
105902	20	18053	18681	neg	0	0
105902	21	18053	18711	neg	0	0
105902	22	18053	18741	neg	0	0
105902	23	18053	18771	neg	0	0
105902	24	18053			0	0
106003	1	18026	18084	neg	0	0
106003	2	18026	18114	neg	0	0
106003	3	18026	18144	neg	0	0
106003	5	18026	18204	neg	0	0
106003	6	18026	18234	neg	0	0
106003	7	18026	18264	f	0	0
106003	8	18026	18294	neg	0	0
106003	9	18026	18324	neg	0	0
106003	10	18026	18354	neg	0	0
106003	11	18026	18384	neg	0	0
106003	12	18026	18414	neg	0	0
106003	13	18026	18444	v	1	1
106003	14	18026	18475	f	0	1
106003	15	18026	18504	neg	0	1
106003	16	18026	18530	v	1	1
106003	4	18026	18539	neg	0	0
106003	17	18026	18564	neg	0	0
106003	18	18026	18594	neg	0	0
106003	19	18026	18624	neg	0	0
106003	20	18026	18654	neg	0	0
106003	21	18026	18684	neg	0	0
106003	22	18026	18714	neg	0	0
106003	23	18026	18744	neg	0	0
106003	24	18026			0	0
106102	1	18399	18457	neg	0	0
106102	2	18399	18487	neg	0	0
106102	3	18399	18517	neg	0	0
106102	4	18399	18547	neg	0	0
106102	5	18399	18577	neg	0	0
106102	6	18399	18607	neg	0	0
106102	7	18399	18637	neg	0	0
106102	8	18399	18667	neg	0	0
106102	9	18399	18697	neg	0	0
106102	10	18399	18727	neg	0	0
106102	11	18399	18757	neg	0	0
106102	12	18399	18787	neg	0	0
106102	13	18399	18817	neg	0	0
106102	14	18399	18847	neg	0	0
106102	15	18399	18877	neg	0	0
106102	16	18399	18907	neg	0	0
106102	17	18399	18937	neg	0	0
106102	18	18399	18967	neg	0	0
106102	23	18399			0	0
106102	21	18399			0	0
106102	22	18399			0	0
106102	24	18399			0	0
106102	20	18399			0	0
106102	19	18399			0	0
106301	1	18379	18437	f	0	0
106301	2	18379	18467	neg	0	0
106301	3	18379	18497	neg	0	0
106301	4	18379	18527	neg	0	0
106301	5	18379	18557	neg	0	0
106301	6	18379	18587	neg	0	0
106301	7	18379	18617	neg	0	0
106301	8	18379	18647	neg	0	0
106301	9	18379	18677	neg	0	0
106301	10	18379	18707	neg	0	0
106301	11	18379	18737	neg	0	0
106301	12	18379	18767	neg	0	1
106301	13	18379	18797	neg	0	0
106301	14	18379	18827	neg	0	0
106301	15	18379	18857	neg	0	0
106301	16	18379	18887	neg	0	0
106301	17	18379	18917	neg	0	0
106301	18	18379	18959	neg	0	0
106301	19	18379	18977	neg	0	0
106301	24	18379			0	0
106301	23	18379			0	0
106301	21	18379			0	0
106301	20	18379			0	0
106301	22	18379			0	0
106303	1	18427	18485	neg	0	0
106303	2	18427	18515	neg	0	0
106303	3	18427	18545	neg	0	0
106303	4	18427	18575	neg	0	0
106303	5	18427	18605	neg	0	0
106303	6	18427	18635	neg	0	0
106303	7	18427	18665	neg	0	0
106303	8	18427	18695	neg	0	0
106303	9	18427	18725	neg	0	0
106303	10	18427	18755	neg	0	0
106303	11	18427	18785	neg	0	0
106303	12	18427	18815	neg	0	0
106303	13	18427	18847	neg	0	0
106303	14	18427	18875	neg	0	0
106303	15	18427	18905	neg	0	0
106303	16	18427	18935	neg	0	0
106303	17	18427	18965	neg	0	0
106303	21	18427			0	0
106303	19	18427			0	0
106303	24	18427			0	0
106303	20	18427			0	0
106303	23	18427			0	0
106303	18	18427			0	0
106303	22	18427			0	0
106501	1	18443	18500	neg	0	0
106501	2	18443	18530	neg	0	0
106501	3	18443	18560	neg	0	0
106501	4	18443	18590	neg	0	0
106501	5	18443	18620	neg	0	0
106501	6	18443	18650	neg	0	0
106501	7	18443	18680	neg	0	0
106501	8	18443	18710	neg	0	0
106501	9	18443	18740	neg	0	0
106501	10	18443	18770	neg	0	0
106501	11	18443	18800	neg	0	0
106501	12	18443	18830	neg	0	0
106501	13	18443	18860	neg	0	0
106501	14	18443	18890	neg	0	0
106501	15	18443	18920	neg	0	0
106501	16	18443	18950	neg	0	0
106501	17	18443	18980	neg	0	0
106501	19	18443			0	0
106501	21	18443			0	0
106501	18	18443			0	0
106501	20	18443			0	0
106501	22	18443			0	0
106501	23	18443			0	0
106501	24	18443			0	0
106503	1	18474	18532	neg	0	0
106503	2	18474	18562	v	1	1
106503	3	18474	18592	neg	0	0
106503	4	18474	18622	neg	0	0
106503	5	18474	18652	neg	0	0
106503	6	18474	18682	neg	0	0
106503	7	18474	18712	neg	0	0
106503	8	18474	18742	neg	0	0
106503	9	18474	18772	neg	0	0
106503	10	18474	18802	neg	0	0
106503	11	18474	18832	neg	0	0
106503	12	18474	18862	neg	0	0
106503	13	18474	18892	neg	0	0
106503	14	18474	18922	neg	0	0
106503	15	18474	18951	neg	0	0
106503	16	18474	18982	neg	0	0
106503	19	18474			0	0
106503	17	18474			0	0
106503	23	18474			0	0
106503	24	18474			0	0
106503	21	18474			0	0
106503	22	18474			0	0
106503	20	18474			0	0
106503	18	18474			0	0
106604	1	18057	18115	neg	0	0
106604	2	18057	18145	neg	0	0
106604	3	18057	18175	neg	0	0
106604	4	18057	18205	neg	0	0
106604	5	18057	18235	neg	0	1
106604	6	18057	18265	neg	0	0
106604	7	18057	18295	neg	0	0
106604	8	18057	18325	f	0	0
106604	9	18057	18355	neg	0	0
106604	10	18057	18385	neg	0	0
106604	11	18057	18413	v	1	1
106604	12	18057	18445	neg	0	0
106604	13	18057	18475	neg	0	0
106604	14	18057	18505	neg	0	0
106604	15	18057	18528	v	1	1
106604	16	18057	18565	neg	0	0
106604	17	18057	18595	neg	0	0
106604	18	18057	18625	neg	0	0
106604	19	18057	18655	neg	0	0
106604	20	18057	18685	neg	0	0
106604	21	18057	18715	neg	0	0
106604	22	18057	18745	neg	0	0
106604	23	18057	18775	neg	0	0
106604	24	18057			0	0
106607	1	18363	18421	neg	0	0
106607	2	18363	18451	neg	0	0
106607	3	18363	18481	neg	0	0
106607	4	18363	18511	neg	0	0
106607	5	18363	18541	neg	0	0
106607	6	18363	18571	neg	0	0
106607	7	18363	18601	neg	0	0
106607	8	18363	18631	neg	0	0
106607	9	18363	18661	neg	0	0
106607	10	18363	18691	neg	0	0
106607	11	18363	18721	neg	0	0
106607	12	18363	18751	neg	0	0
106607	13	18363	18781	neg	0	0
106607	14	18363	18811	neg	0	0
106607	15	18363	18841	neg	0	0
106607	16	18363	18871	neg	0	0
106607	17	18363	18901	neg	0	0
106607	18	18363	18931	neg	0	0
106607	19	18363	18961	neg	0	0
106607	20	18363	18991	neg	0	0
106607	21	18363			0	0
106607	22	18363			0	0
106607	23	18363			0	0
106607	24	18363			0	0
106803	1	18490	18548	neg	0	0
106803	2	18490	18578	neg	0	0
106803	3	18490	18608	neg	0	0
106803	4	18490	18638	neg	0	0
106803	5	18490	18668	neg	0	0
106803	6	18490	18698	neg	0	0
106803	7	18490	18728	neg	0	0
[truncated: 4,240 more rows]

## Sheet: variables dictionary
	id	patient ID
	month_fol	month of followup
	date_entry	date of entry
	mondate	date of visite
	micro	light microscopy results
	micro_ev	P.v recurrence confirmed by light microscopy	0=no; 1=yes
	pcr_ev	P.v recurrence confirmed by PCR	0=no; 1=yes
