# Supplementary material for: Plasmodium vivax morbidity after radical cure: A cohort study in Central Vietnam
Source: PLoS Med. 2019 May 17;16(5):e1002784. doi: 10.1371/journal.pmed.1002784 (PMC6524795; doi:10.1371/journal.pmed.1002784)
Supplement: S2 Fig — (XLSX) [file pmed.1002784.s005.xlsx]

## Sheet: fig4
	Month/Year	Average rainfall	Average temperature
	2009-05-01	465	26.2										Years	Time	Total patient follow-up	% P. vivax recurrence by LM	% P. falciparum detected by LM in population	% P. vivax recurrence by PCR	% P. vivax symptomatic infection
	2009-06-01	94	27.3										2009	2009-05-01	12	0	0.939227	0	0
	2009-07-01	305	27.1										2009	2009-06-01	22	0	1.04972	4.54545	0
	2009-08-01	265	27.4										2009	2009-07-01	30	6.66667	5.08287	13.3333	6.66667
	2009-09-01	1.495	24.7										2009	2009-08-01	43	4.65116	4.47514	4.65116	2.32558
	2009-10-01	411	25										2009	2009-09-01	58	5.17241	5.52486	8.62069	1.72414
	2009-11-01	730	22.5										2009	2009-10-01	72	13.8889	15.0829	20.8333	5.55556
	2009-12-01	250	21.6										2009	2009-11-01	88	10.2273	6.51934	19.3182	5.68182
	2010-01-01	163	21.6										2009	2009-12-01	100	8	1.21547	19	6
	2010-02-01	3	24.1										2010	2010-01-01	105	18.0952	3.9779	24.7619	11.4286
	2010-03-01	66	24.5										2010	2010-02-01	99	12.1212	2.26519	24.2424	5.05051
	2010-04-01	19	26.5										2010	2010-03-01	112	13.3929	4.30939	24.1071	4.46429
	2010-05-01	89	27.9										2010	2010-04-01	121	10.7438	4.75138	19.8347	4.95868
	2010-06-01	133	26.7										2010	2010-05-01	130	13.0769	6.07735	23.8462	3.84615
	2010-07-01	238	25.9										2010	2010-06-01	155	13.5484	6.90608	22.5806	7.09677
	2010-08-01	369	26.5										2010	2010-07-01	165	15.1515	5.08287	26.0606	6.66667
	2010-09-01	324	27										2010	2010-08-01	187	15.508	2.26519	24.5989	6.41711
	2010-10-01	569	24.9										2010	2010-09-01	195	11.2821	1.9337	23.0769	7.17949
	2010-11-01	1.524	22										2010	2010-10-01	196	10.2041	0.38674	25.5102	4.59184
	2010-12-01	176	21.4										2010	2010-11-01	202	6.93069	2.0442	15.3465	2.9703
	2011-01-01	340	18.9										2010	2010-12-01	217	11.5207	1.43646	21.1982	4.60829
	2011-02-01	19	21										2011	2011-01-01	213	8.4507	1.38122	15.9624	2.8169
	2011-03-01	300	21										2011	2011-02-01	207	2.89855	0.0552486	13.5266	0.483092
	2011-04-01	34	24.5										2011	2011-03-01	219	5.93607	0.220994	15.5251	1.36986
	2011-05-01	202	27.5										2011	2011-04-01	219	3.19635	0.276243	15.0685	0.456621
	2011-06-01	174	27										2011	2011-05-01	217	5.52995	0.607735	14.2857	0.460829
	2011-07-01	108	27.3										2011	2011-06-01	190	2.63158	0.441989	13.1579	0.526316
	2011-08-01	229	26.6										2011	2011-07-01	187	4.27807	0.441989	10.1604	0.534759
	2011-09-01	599	26.6										2011	2011-08-01	170	1.76471	0.0552486	9.41176	0.588235
	2011-10-01	1.439	24.6										2011	2011-09-01	156	0.641026	0.110497	9.61538	0
	2011-11-01	1.783	23.2										2011	2011-10-01	146	2.05479	0.220994	10.9589	0
	2011-12-01	486	19.8										2011	2011-11-01	122	1.63934	0.220994	4.91803	0
													2011	2011-12-01	109	0.917431	0	7.33945	0
